# Supplementary material for: Circulating MicroRNAs Highly Correlate to Expression of Cartilage Genes Potentially Reflecting OA Susceptibility—Towards Identification of Applicable Early OA Biomarkers
Source: Biomolecules. 2021 Sep 13;11(9):1356. doi: 10.3390/biom11091356 (PMC8468331; doi:10.3390/biom11091356)
Supplement: Supplementary file 1 [file biomolecules-11-01356-s001.zip › biomolecules-1325009 supp for proof.xlsx]

## Sheet: SupplementaryTableS1
Supplementary Table S1. Information of miRNAs in relation to covariates in the RAAK study.
A) miRNAs correlating with age or BMI (ρ≥|0.5|)					B) Regression analysis for association of identified miRNAs with sex
miRNA	covariate	corr	P		miRNA	Beta	P
miR-3173-5p	Age	0.645	0.001194		miR-1307-5p	0.5557	0.3323
miR-192-5p	Age	-0.626	0.001811		miR-140-3p	-0.1794	0.2049
miR-323a-5p	Age	0.618	0.002162		miR-181a-3p	0.6851	0.2817
miR-181a-2-3p	Age	-0.616	0.002261		miR-221-5p	0.8544	0.2748
miR-3180-3p	Age	0.583	0.004386		miR-4326	1.3963	0.09112
miR-1306-5p	Age	0.545	0.008748		miR-4443	-0.5993	0.08467
miR-12136	Age	0.544	0.008907		miR-99a-5p	-0.2247	0.3562
miR-369-3p	BMI	-0.557	0.0133
miR-369-5p	BMI	-0.547	0.01541
miR-191-3p	Age	0.508	0.0158
miR-224-5p	BMI	-0.531	0.0193
miR-337-3p	BMI	-0.527	0.02047
miR-331-3p	BMI	-0.52	0.02248
miR-654-3p	BMI	-0.512	0.02497
miR-6513-3p	BMI	-0.508	0.02645

## Sheet: SupplementaryTableS2
Supplementary Table S2. Genes differentially expressed in preserved and healthy articular cartilage.
A) Genes included in correlation analysis with plasma miRNAs (N=114; in bold 21 genes with strong ρ≥|0.7| correlations).
FD: fold difference in preserved (P) as compared to healthy (H) cartilage, previously published (ref. 17 & 18); FC: fold change in lesioned (L) as compared to P OA cartilage; FDR: false discovery rate, previously published (ref. 19).
	(P vs H)	(L vs P)
Gene Symbol	FD	FC	FDR
AASS	dn	0.923	0.721
ADGRA3	up	0.881	0.1019
ADGRL1	up	1.219	0.1071
ADM	dn	0.792	0.1039
ADPRM	dn	1.05	0.8323
ALPK1	dn	1.049	0.7592
ANGPTL2	up	1.144	0.2142
ANGPTL7	dn	0.893	0.6571
ANKRA2	dn	0.991	0.96
ANTXR1	up	1.219	0.1934
ARHGDIB	up	1.194	0.2423
ASS1	dn	0.886	0.1551
ATRN	up	1.037	0.7044
AVPI1	dn	1.119	0.3091
BTG2	dn	0.862	0.2778
C9orf72	dn	0.95	0.8287
CALM1	up	1.08	0.5313
CCNG2	dn	0.921	0.5281
CEBPD	dn	0.846	0.2142
CEP95	dn	1.06	0.6117
CHAC2	dn	0.929	0.755
CHD2	dn	0.979	0.8746
CLEC11A	up	0.92	0.7072
CLEC3A	up	0.884	0.6552
CLK1	dn	1.143	0.3041
CLK3	dn	0.913	0.09605
CMAHP	dn	0.972	0.9022
CNOT8	dn	1.221	0.07395
COL11A1	up	1.066	0.7587
COL13A1	up	1.296	0.09896
COL2A1	up	1.009	0.9864
COL5A2	up	1.112	0.4198
COL8A2	up	1.181	0.187
COPZ2	up	1.086	0.5058
CRIP1	up	1.236	0.3857
CTH	dn	0.812	0.1196
CTHRC1	up	1.251	0.091
CTSK	up	1.027	0.8907
CTSO	up	0.945	0.6511
CYB5A	up	1.134	0.2615
DDIT4L	dn	1.235	0.1279
DEPP1	dn	0.836	0.1244
DHX40	dn	1.06	0.7279
ECM2	up	1.164	0.4232
EFNA1	dn	0.877	0.2836
EGFLAM	dn	1.074	0.5851
ELL2	dn	0.824	0.2528
ELP2	dn	1.039	0.7981
ENAH	up	0.939	0.6203
EPB41L2	up	0.951	0.7378
ERRFI1	dn	1.323	0.0643
EXTL2	up	1.367	0.05244
FAT1	up	1.128	0.5035
FZD7	up	0.901	0.3107
FZD8	up	0.791	0.07186
GADD45A	dn	0.87	0.3922
GALNT1	up	1.186	0.2656
GBP2	dn	0.9	0.1723
GLI3	up	1.119	0.356
GLRX	dn	1.135	0.5543
GLUL	dn	1.043	0.7949
GNG11	up	1.213	0.2595
GNG2	up	1.237	0.1735
GNPDA1	dn	0.969	0.8085
GRN	up	1.001	0.9979
GYG1	dn	0.977	0.8208
HCFC1R1	up	1.129	0.5311
HILPDA	dn	1.094	0.6463
HIST1H1C	dn	1.001	0.9978
HMGB2	dn	0.831	0.09911
HSPB6	up	0.689	0.08413
IFRD1	dn	1.072	0.5596
INSC	up	0.89	0.6199
ISLR	up	1.125	0.3431
ITGA11	up	1.126	0.3638
JAK2	dn	1.143	0.443
LINC00115	dn	0.764	0.3902
MAMDC2	up	1.354	0.1161
MARCH3	dn	0.844	0.1631
MT1M	dn	1.331	0.05348
MTHFD2	dn	1.177	0.2271
MXI1	dn	0.99	0.9558
NCAM1	up	1.16	0.4188
NDUFAF7	dn	1.046	0.7507
NEBL	dn	1.162	0.2941
NSD3	dn	0.989	0.951
NUAK1	up	0.97	0.8239
NUPR1	dn	0.954	0.8055
OAF	up	0.963	0.833
PDGFRL	up	0.892	0.3225
PKM	up	1.081	0.1012
PYGL	dn	1.002	0.9901
RAB11FIP5	dn	1.023	0.832
RAMP3	up	0.954	0.8312
RAPH1	up	1.129	0.3258
RBM7	dn	1.036	0.8284
RRAGD	dn	0.868	0.1376
SBSPON	up	1.126	0.5238
SERBP1	up	0.951	0.4108
SESTD1	dn	1.012	0.9617
SLC35B2	up	1.107	0.06223
SMIM3	dn	1.096	0.5197
SOD2	dn	1.082	0.4974
SPARC	up	1.074	0.6769
SPTAN1	up	1.056	0.5399
THADA	dn	1.106	0.2619
TRIB3	dn	0.911	0.5864
TUBB2A	up	0.858	0.06087
UBE2V2	dn	1.059	0.7017
WDR33	dn	0.978	0.7418
WSB1	dn	0.891	0.3182
ZFAND5	dn	0.965	0.7938
ZNF395	dn	0.91	0.2543
ZNF503	up	0.906	0.5168
B Genes excluded in correlation analysis with plasma miRNAs (N=44)
FC: fold change in lesioned (L) as compared to preserved (P) OA cartilage; FDR: false discovery rate; previously published (reference 19).
Gene Symbol	direction (P vs H)	FC (L vs P)	FDR
AKT3	dn	1.429	0.002255
ANKRD28	dn	1.422	0.01289
ANOS1	up	1.441	0.02247
ATP1B1	up	1.289	0.0001621
BCL6	dn	0.788	0.01702
BEX2	dn	0.532	0.0002144
CAPS	up	1.597	0.002356
CBLB	dn	1.404	1.8e-05
CCDC80	up	1.366	4.104e-06
CHD9	up	1.368	0.02251
CHST6	up	1.321	0.03159
COL5A1	up	1.379	0.0431
CRISPLD1	up	0.363	9.286e-06
DIXDC1	up	1.526	6.536e-06
DKK1	up	0.603	0.01787
EML1	up	1.308	0.01806
GABARAPL1	dn	1.299	0.001038
GALNT15	dn	1.5	0.000134
GREM1	up	0.377	2.575e-05
HTRA1	up	2.387	1.646e-11
ISG20	dn	1.267	0.009327
ISM1	up	0.721	0.00105
ITGA5	dn	1.448	1.292e-08
LDLRAD4	up	1.325	8.425e-05
LSP1	up	0.766	0.03127
MAGED1	up	1.142	0.02812
MKNK2	dn	0.835	0.03252
MXRA5	up	1.444	0.005937
OGN	up	2.004	0.00102
OMD	up	1.788	0.01119
PCOLCE	up	0.754	0.04594
PDGFC	up	1.535	4.302e-05
PPP4R4	dn	1.496	0.006411
PXYLP1	up	1.251	0.01737
RETREG1	dn	1.522	3.078e-06
RHOBTB3	dn	0.684	6.572e-05
SCARA3	up	0.801	0.01959
SERTAD4	up	0.806	0.04104
SHC4	up	2.102	5.868e-09
SLC39A14	dn	1.655	4.422e-07
SMOC1	up	1.463	5.801e-06
TLE4	up	1.283	0.02012
TMOD1	dn	1.291	0.001944
TSPAN2	up	2.415	1.51e-08

## Sheet: SupplementaryTableS3
Supplementary Table S3. Circulating miRNA showing moderate to strong correlation with gene expression in OA cartilage (ρ≥|0.6|).
A) correlations with ρ≥|0.7| between expression levels of plasma miRNAs and cartilage genes (depicted in bold: genes correlated with more than 10 plasma miRNAs)
miRNA	Gene	corr	P	Fold Difference cartilage P vs H (up/dn)	selected miRNA
let-7d-5p	EGFLAM	-0.745	6.847e-05	dn
miR-3928-3p	PDGFRL	-0.738	8.973e-05	up
let-7a-5p	THADA	-0.734	0.0001011	dn
miR-145-3p	HMGB2	-0.707	0.0002344	dn
miR-19b-3p	GLI3	-0.706	0.0002413	up
miR-494-3p	SMIM3	0.705	0.0002484	dn
miR-106b-5p	COPZ2	0.701	0.0002774	up
miR-23b-3p	HMGB2	-0.7	0.0002857	dn
miR-6747-3p	LINC00115	-0.7	0.0002883	dn
miR-3909	GNG11	-0.692	0.0003567	up
miR-889-3p	SMIM3	0.688	0.0003984	dn
miR-3909	GLI3	0.687	0.0004171	up
miR-19b-3p	RAPH1	-0.685	0.0004325	up
miR-106b-5p	SERBP1	0.684	0.0004476	up
miR-1307-5p	NUAK1	-0.683	0.0004652	up	X
miR-451a	CTHRC1	0.681	0.0004813	up
miR-99a-5p	BTG2	-0.68	0.0004991	dn	X
miR-181a-3p	HMGB2	-0.679	0.0005068	dn	X
let-7f-5p	EGFLAM	-0.677	0.0005383	dn
miR-425-3p	HMGB2	-0.676	0.0005514	dn
miR-3909	DDIT4L	0.674	0.0005847	dn
miR-7849-3p	HMGB2	-0.674	0.0005896	dn
miR-16-2-3p	CTHRC1	0.673	0.0005983	up
miR-6877-5p	GYG1	-0.67	0.0006385	dn
miR-326	HMGB2	-0.668	0.0006752	dn
miR-142-3p	JAK2	-0.665	0.0007284	dn
miR-140-3p	LINC00115	0.663	0.0007776	dn	X
miR-411-3p	SMIM3	0.662	0.000781	dn
miR-1260a	PDGFRL	-0.662	0.0007919	up
let-7a-5p	EGFLAM	-0.662	0.0007977	dn
miR-4443	EGFLAM	0.66	0.0008258	dn	X
miR-195-3p	CRIP1	-0.659	0.0008557	up
miR-4326	ERRFI1	0.658	0.0008663	dn	X
miR-379-5p	SMIM3	0.657	0.0008855	dn
miR-221-5p	EGFLAM	-0.657	0.000887	dn	X
miR-132-5p	BTG2	-0.657	0.0008929	dn
miR-339-5p	FZD7	-0.654	0.0009505	up
miR-9985	COL8A2	-0.654	0.0009663	up
let-7e-5p	SERBP1	-0.652	0.001009	up
B) correlations with ρ between |0.6| to |0.7| for expression levels of plasma miRNAs and cartilage genes (depicted in bold: genes correlated with more than 10 plasma miRNAs)
miRNA	Gene	corr	P	Fold Difference cartilage P vs H (up/dn)	selected miRNA
miR-432-5p	JAK2	0.649	0.001081	dn
miR-4326	SMIM3	0.648	0.001111	dn	X
miR-11401	MXI1	-0.648	0.001111	dn
miR-3909	COL11A1	0.648	0.001122	up
miR-222-3p	SMIM3	0.646	0.001167	dn
miR-485-3p	LINC00115	-0.646	0.001171	dn
miR-23a-5p	COL13A1	0.646	0.001174	up
miR-107	TUBB2A	0.645	0.00119	up
miR-431-5p	SMIM3	0.644	0.001223	dn
miR-363-3p	CTHRC1	0.643	0.001236	up
miR-3615	EGFLAM	0.641	0.001306	dn
miR-106b-5p	RAPH1	-0.641	0.001317	up
miR-1260a	CTHRC1	-0.639	0.001362	up
miR-23b-5p	GLI3	0.638	0.001385	up
miR-3928-3p	CTHRC1	-0.638	0.001391	up
miR-382-5p	COL13A1	0.636	0.001473	up
miR-432-5p	ISLR	-0.634	0.001541	up
miR-23b-5p	ERRFI1	0.633	0.001564	dn
miR-25-3p	CTHRC1	0.632	0.00159	up
miR-382-5p	SMIM3	0.632	0.001591	dn
miR-329-3p	SMIM3	0.632	0.001618	dn
miR-10a-5p	COL13A1	-0.631	0.001622	up
miR-4755-3p	NUPR1	-0.631	0.00165	dn
miR-363-5p	CTHRC1	0.631	0.001656	up
miR-495-3p	SMIM3	0.63	0.001666	dn
miR-939-5p	ADPRM	0.629	0.001705	dn
miR-200b-3p	EGFLAM	-0.625	0.001853	dn
miR-432-5p	AASS	0.625	0.001878	dn
miR-503-5p	CTHRC1	0.625	0.001878	up
miR-7849-3p	ERRFI1	0.625	0.001888	dn
miR-339-5p	HMGB2	-0.624	0.001921	dn
miR-3124-5p	CNOT8	0.624	0.001927	dn
miR-106b-5p	PDGFRL	0.622	0.001983	up
miR-494-3p	ERRFI1	0.621	0.002038	dn
miR-6852-5p	PDGFRL	-0.621	0.002041	up
miR-4326	CTHRC1	-0.62	0.002093	up	X
miR-181c-3p	FZD8	-0.62	0.002096	up
miR-181a-5p	GLI3	-0.619	0.002115	up
miR-133a-3p	HMGB2	-0.618	0.002154	dn
miR-210-3p	RAPH1	-0.617	0.002227	up
miR-4665-5p	COL13A1	0.617	0.002227	up
miR-9-5p	BTG2	-0.616	0.002249	dn
miR-339-3p	THADA	0.616	0.002256	dn
miR-3613-5p	HMGB2	-0.616	0.002265	dn
miR-23b-5p	RAPH1	0.616	0.002267	up
miR-505-3p	SMIM3	0.615	0.002301	dn
let-7e-5p	EGFLAM	-0.615	0.002322	dn
miR-6877-5p	CALM1	-0.615	0.002332	up
miR-4533	COL13A1	0.614	0.002348	up
miR-424-3p	CTHRC1	0.614	0.002388	up
miR-221-5p	SMIM3	0.613	0.002417	dn	X
miR-23b-3p	CHAC2	-0.612	0.002451	dn
miR-22-3p	THADA	0.611	0.002547	dn
miR-4732-3p	CTHRC1	0.611	0.002547	up
miR-20b-5p	CTHRC1	0.61	0.002552	up
miR-939-5p	COPZ2	0.61	0.002554	up
miR-1284	ITGA11	0.61	0.002565	up
miR-29a-3p	BTG2	-0.609	0.002617	dn
miR-550a-3-5p	CTHRC1	0.609	0.002633	up
miR-3605-5p	JAK2	0.609	0.002649	dn
miR-200a-3p	ALPK1	-0.608	0.002671	dn
miR-28-3p	RAMP3	-0.608	0.002688	up
miR-126-3p	JAK2	-0.607	0.002727	dn
miR-1180-3p	EGFLAM	0.607	0.002731	dn
miR-9985	RAB11FIP5	-0.607	0.002751	dn
miR-7849-3p	SMIM3	0.607	0.002766	dn
miR-493-5p	ERRFI1	0.606	0.002775	dn
miR-210-3p	COPZ2	0.606	0.002777	up
miR-335-5p	HMGB2	-0.606	0.002795	dn
miR-3928-3p	ERRFI1	0.605	0.002832	dn
miR-6852-5p	CTHRC1	-0.605	0.002847	up
let-7g-5p	EGFLAM	-0.605	0.002851	dn
miR-6511a-3p	HIST1H1C	-0.605	0.00286	dn
miR-4755-5p	GLI3	0.604	0.002933	up
miR-23b-5p	PDGFRL	-0.604	0.002936	up
miR-29b-3p	COL8A2	-0.603	0.002945	up
miR-421	HMGB2	-0.603	0.00296	dn
miR-30b-3p	SMIM3	0.602	0.003014	dn
miR-1255a	GYG1	-0.602	0.003016	dn
miR-329-3p	ERRFI1	0.602	0.003017	dn
miR-6772-3p	SMIM3	0.602	0.003037	dn
miR-493-5p	SMIM3	0.601	0.003067	dn
miR-4443	NCAM1	-0.601	0.003122	up	X
miR-381-3p	SMIM3	0.6	0.003146	dn

## Sheet: Supplementary TableS4
Supplementary Table S4. Potential target genes among identified unique 21 cartilage genes and 34 plasma miRNAs (indicated in Supplementary Table S3A).
miRNA	Gene	corr	P	database	mature_mirna_acc	target_entrez	experiment	support_type	pubmed_id	type	score
let-7e-5p	SERBP1	-0.652	0.001009	mirtarbase	MIMAT0000066	26135	CLASH	Functional MTI (Weak)	23622248	validated	NA
let-7e-5p	SERBP1	-0.652	0.001009	tarbase	MIMAT0000066	26135	Degradome sequencing	positive		validated	NA
miR-106b-5p	SERBP1	0.684	0.0004476	tarbase	MIMAT0000680	26135	Degradome sequencing	positive		validated	NA
miR-132-5p	BTG2	-0.657	0.0008929	tarbase	MIMAT0004594	7832	Degradome sequencing	positive		validated	NA
miR-23b-3p	HMGB2	-0.7	0.0002857	mirtarbase	MIMAT0000418	3148	Immunohistochemistry//Luciferase reporter assay//qRT-PCR//Western blot	Functional MTI	25996293	validated	NA
miR-23b-3p	HMGB2	-0.7	0.0002857	targetscan	MIMAT0000418	3148	NA	NA	NA	predicted	-0.495
miR-23b-3p	HMGB2	-0.7	0.0002857	tarbase	MIMAT0000418	3148	sequencing//Degradome	positive		validated	NA
miR-23b-3p	HMGB2	-0.7	0.0002857	diana_microt	MIMAT0000418	3148	NA	NA	NA	predicted	0.895
miR-23b-3p	HMGB2	-0.7	0.0002857	mirtarbase	MIMAT0000418	3148	PAR-CLIP	Functional MTI (Weak)	23592263	validated	NA
miR-23b-3p	HMGB2	-0.7	0.0002857	mirtarbase	MIMAT0000418	3148	PAR-CLIP	Functional MTI (Weak)	20371350	validated	NA
miR-23b-3p	HMGB2	-0.7	0.0002857	mirtarbase	MIMAT0000418	3148	PAR-CLIP	Functional MTI (Weak)	26701625	validated	NA
miR-23b-3p	HMGB2	-0.7	0.0002857	mirdb	MIMAT0000418	3148	NA	NA	NA	predicted	90.0925
(three prediction tools using the default parameteres (DIANA-microT.v5, miRDB.v6 and TargetScan.v7.2), and two experimentally validated databases (miRTarBase.v7 and TarBase.v8) were integrated using the multiMiR.v1.12.0 R package as indicated in methods section)

## Sheet: Supplementary TableS5
Supplementary Table S5. Results regression analyses
A) 34 miRNAs correlation with ρ≥|0.7| to plasma miRNAs
38 x 1 sparse Matrix of class "dgCMatrix" (Depicted in bold miRNAs that contributed to the regression model for total progression score in GARP over 2 years)
Factor	Coefficient
(Intercept)	0,667591746
Age	-0,003353231
Sex
BMI
let-7a-5p
let-7d-5p
let-7e-5p
let-7f-5p
miR-106b-5p
miR-1260a
miR-1307-5p	-0,054070791
miR-132-5p
miR-140-3p	-0,027865867
miR-142-3p
miR-145-3p
miR-16-2-3p
miR-181a-3p	0,074020559
miR-195-3p
miR-19b-3p
miR-221-5p	-0,010220055
miR-23b-3p
miR-326
miR-339-5p
miR-379-5p
miR-3909
miR-3928-3p
miR-411-3p
miR-425-3p
miR-4326	-0,044701117
miR-4443	0,074169356
miR-451a
miR-494-3p
miR-6747-3p
miR-6877-5p
miR-7849-3p
miR-889-3p
miR-9985
miR-99a-5p	0,066397701
B) Generalized Estimation Equations (GEE) for covariates sex, age, and BMI.
Parameter Estimates
Parameter		B	Std. Error	95% Wald Confidence Interval		Hypothesis Test			Exp(B)	95% Wald Confidence Interval for Exp(B)
				Lower	Upper	Wald Chi-Square	df	Sig.		Lower	Upper
Threshold	[progression total score FU2=1]	3.3676	3.41111	-3.31805	10.0532	0.974652	1	0.323523	29.0087	0.0362234	23231
Sex		0.102682	0.715672	-1.30001	1.50537	0.0205854	1	0.885914	1.10814	0.272529	4.50583
age		0.0540118	0.039604	-0.0236107	0.131634	1.85994	1	0.172632	1.0555	0.976666	1.14069
BMI		0.00597673	0.0655113	-0.122423	0.134377	0.00832329	1	0.927308	1.00599	0.884774	1.14382
(Scale)		1
Dependent Variable: progression total score FU2 Model: (Threshold), Sex, age, BMI
C) GEE for covariates sex, age, and BMI and the 7 miRNAs identified to contribute to the regression model as indicated in A
Parameter Estimates
Parameter		B	Std. Error	95% Wald Confidence Interval		Hypothesis Test			Exp(B)	95% Wald Confidence Interval for Exp(B)
				Lower	Upper	Wald Chi-Square	df	Sig.		Lower	Upper
Threshold	[progression total score FU2=1]	6.08196	11.0116	-15.5003	27.6642	0.305062	1	0.580726	437.885	1.85478e-07	1.03378e+12
Sex		-1.04198	0.994341	-2.99085	0.906897	1.09811	1	0.294682	0.352757	0.0502447	2.47663
age		0.0607465	0.0576196	-0.0521857	0.173679	1.11148	1	0.29176	1.06263	0.949153	1.18967
BMI		0.0793939	0.0688749	-0.0555984	0.214386	1.32878	1	0.249023	1.08263	0.945919	1.2391
miR-1307-5p		0.451712	0.192044	0.0753127	0.828111	5.53251	1	0.0186663	1.571	1.07822	2.28899
miR-140-3p		1.26398	1.01159	-0.718695	3.24665	1.56125	1	0.211482	3.53948	0.487388	25.7041
miR-181a-3p		-0.457515	0.174738	-0.799996	-0.115035	6.85544	1	0.00883718	0.632854	0.449331	0.891335
miR-221-5p		0.140794	0.130828	-0.115624	0.397212	1.15816	1	0.281848	1.15119	0.89081	1.48767
miR-4326		0.29756	0.153473	-0.00324192	0.598361	3.7591	1	0.0525208	1.34657	0.996763	1.81914
miR-4443		-0.882088	0.44731	-1.7588	-0.00537571	3.88871	1	0.0486117	0.413918	0.172251	0.994639
miR-99a-5p		-0.848093	0.469163	-1.76763	0.0714485	3.26769	1	0.0706572	0.428231	0.170736	1.07406
(Scale)		1
Dependent Variable: progression total score FU2 Model: (Threshold), Sex, age, BMI, miR-1307-5p, miR-140-3p, miR-181a-3p, miR-221-5p, miR-4326, miR-4443, miR-99a-5p
D) GEE for covariates sex, age, and BMI and 4 miRNAs with lowest Pvalue in B
Parameter Estimates
Parameter		B	Std. Error	95% Wald Confidence Interval		Hypothesis Test			Exp(B)	95% Wald Confidence Interval for Exp(B)
				Lower	Upper	Wald Chi-Square	df	Sig.		Lower	Upper
Threshold	[progression total score FU2=1]	0.912414	4.17423	-7.26892	9.09375	0.0477784	1	0.826975	2.49033	0.000696862	8899.51
Sex		-0.969457	0.916156	-2.76509	0.826175	1.11974	1	0.289974	0.379289	0.0629705	2.28456
age		0.0772157	0.0550096	-0.0306013	0.185033	1.9703	1	0.160416	1.08028	0.969862	1.20326
BMI		0.0668131	0.0754191	-0.0810057	0.214632	0.784802	1	0.375677	1.0691	0.922188	1.23941
miR-1307-5p		0.470636	0.179468	0.118886	0.822387	6.87697	1	0.00873135	1.60101	1.12624	2.27593
miR-181a-3p		-0.547653	0.169883	-0.880617	-0.21469	10.3923	1	0.00126539	0.578305	0.414527	0.806792
miR-4326		0.344412	0.150317	0.0497968	0.639027	5.2498	1	0.0219493	1.41116	1.05106	1.89464
miR-4443		-0.958812	0.438821	-1.81889	-0.0987387	4.77411	1	0.0288908	0.383348	0.162206	0.905979
(Scale)		1
Dependent Variable: progression total score FU2 Model: (Threshold), Sex, age, BMI, miR-1307-5p, miR-181a-3p, miR-4326, miR-4443
